# Supplementary material for: Differences between bacteria and eukaryotes in clamp loader mechanism, a conserved process underlying DNA replication
Source: J Biol Chem. 2024 Mar 14;300(4):107166. doi: 10.1016/j.jbc.2024.107166 (PMC11044049; doi:10.1016/j.jbc.2024.107166)
Supplement: Supporting Table S1 [file mmc9.xlsx]

## Sheet: Sheet1
Template Name	Sequence	Description
Cloning Primers
DeltaForward_XBaI	AAAAATCTAGAATGATTCGGTTGTACCCGG	Forward primer for the delta coding region fragment insert with a Xbal restriction digest site
DeltaRev_BamHI	AAAAAGGATCCTCAACCGTCGATAAATACGTCC	Reverse primer for the delta coding region fragment insert with a BamHI restriction digest site
pet28_hisPP_F	CGAATTCGAGCTCCGTCGACAAGC	Forward primer for the pet28PP backbone gibson assembly
Pet28_HisPP_Rev	ATGGGGCCCCTGGAACAG	Reverse primer for the pet28PP backbone gibson assembly
His_DeltaPrim_F_GA	GTTCCAGGGGCCCCATATGAGATGGTATCCATGGTTACG	Forward primer for generating the delta prime conding fragment insertion into the pet28PP backbone using gibson assembly
DeltaPrime_His_Rev_GA	CGACGGAGCTCGAATTCGTTAAAGATGAGGAACCGGTAGC	Reverse primer for generating the delta prime conding fragment insertion into the pet28PP backbone using gibson assembly
Cryo-EM and assay substrates
Template_30bp-T1	TTTTTTTTTTTATGTACTCGTAGTGTCTGC	Used to create the 20/30 bp DNA substrate used in the ATPase assay as well as the 20/30 bp DNA substrate used for cryo-EM
Primer_20bp_DNA	GCAGACACTACGAGTACATA	Used to create the 20/30 bp DNA substrate used in the ATPase assay as well as the 20/30 bp DNA substrate used for cryo-EM
Template_30bp-T2	TTTTTTTTTTCAGACACCACTGCACACACA	Used as the template strand for the 11 bp RNA/DNA and 11bp DNA/DNA substrate used in the cryo-EM data
Template_29bp_TAMRA-T3	/56-TAMN/TTTTTTTTTCAGACACCACTGCACACACA	Used as the template strand for the 11 bp RNA/DNA and 11bp DNA/DNA substrate used in the anisotropy assays
Primer_11bp_RNA	AGUGGUGUCUG	Used as the primer strand for the RNA/DNA substrate used in the cryo-EM data and anisotropy experiments
Primer_11bp_DNA	AGTGGTGTCTG	Used as the primer strand for the RNA/DNA substrate used in the cryo-EM data and anisotropy experiments
