# Supplementary material for: Differences between bacteria and eukaryotes in clamp loader mechanism, a conserved process underlying DNA replication
Source: J Biol Chem. 2024 Mar 14;300(4):107166. doi: 10.1016/j.jbc.2024.107166 (PMC11044049; doi:10.1016/j.jbc.2024.107166)
Supplement: Supporting Table S2 [file mmc10.xlsx]

## Sheet: Sheet1
Sample Conditions
Gamma Complex (µM)	3	2.5	2.5	2.5
Beta Clamp (µM)	3	2.2	2.2	2.2
Oligonucleotide Substrate			RNA/DNA	DNA/DNA
ATP analog	ATPγS	ADP•BeFx	ADP•BeFx	ADP•BeFx
Chemical crosslinker	BS3	BS3	BS3
Grid Type
Grid Type	Quantifoil R Copper	UltrAuFoil R	UltrAuFoil R	C-flat
Hole size (μm)	1.2/1.3	2/2	2/2	1.2/1.3
Grid size (μm)	200	200	200	200
Glow discharge
Voltage (mA)	10	20	20	20
Time (s)	45	30	30	20
Vitrobot Conditions
Sample Volume (µl)	4.5	3.5	3.5	3.5
Humidity (%)	95	95	95	95
Temperature (°C)	10	10	10	10
Blot Force	5	5	5	5
Blot Time (s)	5	5	7	5
Wait Time (s)	2	0	0	0
