# Supplementary material for: Differences between bacteria and eukaryotes in clamp loader mechanism, a conserved process underlying DNA replication
Source: J Biol Chem. 2024 Mar 14;300(4):107166. doi: 10.1016/j.jbc.2024.107166 (PMC11044049; doi:10.1016/j.jbc.2024.107166)
Supplement: Supporting Table S3 [file mmc11.xlsx]

## Sheet: Sheet2
ATP Analog	ATPγS	ADP•BeFx		ADP•BeFx	ADP•BeFx
Chemically crosslinked	BS3	BS3		BS3	None
Nucleotide substrate	None	None		RNA/DNA	DNA/DNA
Dataset
Microscope	Talos Arctica	Titan Krios		Glacios	Talos Arctica
Voltage (keV)	200	300		200	200
Cumulative Exposure (e-/Å2)	42.8	49.86		45.2	49.65
Detector	K3 Summit	K3 Summit		Falcon4	K3 Summit
Pixel Size (Å)	0.87	0.83		0.88	0.87
Defocus range	-1.1 to -2.3	-1.0 to -2.4		-1.1 to -2.3	-1.0 to -2.4
Micrographs Collected	3664	4791		3132	3846
Symmetry	C
State	Intial-Binding	Semi-Open	Fully-Open	Open-RNAp/t	Open-DNAp/t	Closed-DNA1	Closed-DNA2	Altered-Collar
Final Refined Particles (no.)	44484	37816	250403	173962	56656	32865	30149	62952
Applied B factor (Å2)	622.7	57.5	80.4	92.3	100	91.9	92.4	110.9
Map Resolution (Å, FSC 0.143)	7.7	3.9	3	3.2	3.7	3.8	3.9	3.8
Model-Map CC_mask	0.87	0.73	0.77	0.77	0.83	0.82	0.83	0.76
Bond lengths (Å), angles (ᴼ)	0.036,3.910	0.005,0.755	0.004, 0.698	0.002, 0.589	0.004, 0.647	0.004, 0.665	0.005, 0.732	0.005, 0.808
Ramachandran outliers, allowed, favored	3.75,9.20,87.05	0.34, 5.68, 93.98	0.080, 3.65, 96.26	0.13, 4.08, 95.80	0.12, 3.75, 96.13	0.00, 4.02, 95.98	0.12, 4.62, 95.26	0.29, 5.03, 94.68
Poor Rotamers (%), MolProbity score, Clashscore	8.76,3.56,56.40	0.00, 2.16, 17	0.00, 1.90, 13.65	0, 1.85, 11.15	0, 1.84, 11.57	0,1.87,12	0.00, 1.99, 13	0, 2.08, 16
EMD ID	EMD-43096	EMD-43095	EMD-43098	EMD-43102	EMD-43094	EMD-43099	EMD-43100	EMD-43101
PDB ID	8VAN	8VAM	8VAP	8VAT	8VAL	8VAQ	8VAR	8VAS
